# Supplementary material for: Molecular Sub-Classification of Renal Epithelial Tumors Using Meta-Analysis of Gene Expression Microarrays
Source: PLoS One. 2011 Jul 27;6(7):e21260. doi: 10.1371/journal.pone.0021260 (PMC3144884; doi:10.1371/journal.pone.0021260)
Supplement: Table S1 — Gene Signature. ccRCC - Clear Cell Renal Cell Carcinoma; pRCC - Papillary Renal Cell Carcinoma; chRCC - Chromophobe Renal Cell Carcinoma; ONCO – Oncocytoma. (XLS) [file pone.0021260.s001.xls]

## Sheet: Sheet1
Figure S1
Legend
ccRCC	Clear Cell Renal Cell Carcinoma
pRCC	Papillary Renal Cell Carcinoma
chRCC	Chromophobe Renal Cell Carcinoma
ONCO	Oncocytoma
50 gene signatures							24 gene signatures							10 gene signatures
(ccRCC +pRCC) vs (chRCC + ONCO)	(ccRCC +pRCC) vs (chRCC + ONCO)	ccRCC vs pRCC	ccRCC vs pRCC	chRCC vs ONCO	chRCC vs ONCO		(ccRCC +pRCC) vs (chRCC + ONCO)	(ccRCC +pRCC) vs (chRCC + ONCO)	ccRCC vs pRCC	ccRCC vs pRCC	chRCC vs ONCO	chRCC vs ONCO		(clear +papiilary) vs (chromo + onco)	(clear +papiilary) vs (chromo + onco)	ccRCC vs pRCC	ccRCC vs pRCC	chRCC vs ONCO	chRCC vs ONCO
Affymetrix ID	Gene Symbol	Affymetrix ID	Gene Symbol	Affymetrix ID	Gene Symbol		Affymetrix ID	Gene Symbol	Affymetrix ID	Gene Symbol	Affymetrix ID	Gene Symbol		Affymetrix id	Gene Symbol	Affymetrix id	Gene Symbol	Affymetrix id	Gene Symbol
201426_s_at	VIM	203438_at	STC2	208791_at	CLU		1598_g_at	GAS6	202234_s_at	SLC16A1	208791_at	CLU		200762_at	DPYSL2	200795_at	SPARCL1	208791_at	CLU
200762_at	DPYSL2	202234_s_at	SLC16A1	208792_s_at	CLU		1405_i_at	CCL5	202112_at	VWF	208792_s_at	CLU		201012_at	ANXA1	201809_s_at	ENG	208792_s_at	CLU
201506_at	TGFBI	204396_s_at	GRK5	221893_s_at	ADCK2		200762_at	DPYSL2	202022_at	ALDOC	221893_s_at	ADCK2		117_at	HSPA6	117_at	HSPA6	221893_s_at	ADCK2
201579_at	FAT1	203934_at	KDR	201141_at	GPNMB		1487_at	ESRRA	200795_at	SPARCL1	201141_at	GPNMB		1053_at	RFC2	1255_g_at	GUCA1A	204717_s_at	SLC29A2
201313_at	ENO2	202112_at	VWF	204717_s_at	SLC29A2		200884_at	CKB	202458_at	PRSS23	204717_s_at	SLC29A2		121_at	PAX8	1053_at	RFC2	201283_s_at	TRAK1
201560_at	CLIC4	202878_s_at	CD93	209016_s_at	KRT7		200078_s_at	ATP6V0B	201809_s_at	ENG	209016_s_at	KRT7		1007_s_at	DDR1	121_at	PAX8	201842_s_at	EFEMP1
201128_s_at	ACLY	202796_at	SYNPO	218792_s_at	BSPRY		200979_at	MAP3K15	200632_s_at	NDRG1	218792_s_at	BSPRY		1316_at	THRA	1007_s_at	DDR1	205075_at	SERPINF2
201540_at	FHL1	203924_at	GSTA2	205315_s_at	SNTB2		200657_at	SLC25A5	1405_i_at	CCL5	205315_s_at	SNTB2		200979_at	MAP3K15	201481_s_at	PYGB	202688_at	TNFSF10
201061_s_at	STOM	202022_at	ALDOC	213285_at	TMEM30B		201012_at	ANXA1	200697_at	HK1	213285_at	TMEM30B		200884_at	CKB	201462_at	SCRN1	208435_s_at	AQP6
201042_at	TGM2	200795_at	SPARCL1	205590_at	RASGRP1		200606_at	DSP	200665_s_at	SPARC	205590_at	RASGRP1		1598_g_at	GAS6	201510_at	ELF3	216219_at	AQP6
201310_s_at	C5orf13	202458_at	PRSS23	218717_s_at	LEPREL1		201037_at	PFKP	1598_g_at	GAS6	218717_s_at	LEPREL1
201566_x_at	ID2	201809_s_at	ENG	213085_s_at	WWC1		200612_s_at	AP2B1	200606_at	DSP	213085_s_at	WWC1
201280_s_at	DAB2	203857_s_at	PDIA5	212070_at	GPR56		201042_at	TGM2	200612_s_at	AP2B1	210517_s_at	AKAP12
201105_at	LGALS1	200632_s_at	NDRG1	201720_s_at	LAPTM5		200661_at	CTSA	121_at	PAX8	205765_at	CYP3A5
201012_at	ANXA1	200974_at	ACTA2	203733_at	DEXI		201061_s_at	STOM	1007_s_at	DDR1	213675_at	----
201502_s_at	NFKBIA	1405_i_at	CCL5	209806_at	HIST1H2BK		200665_s_at	SPARC	200790_at	ODC1	205326_at	RAMP3
201508_at	IGFBP4	200878_at	EPAS1	201502_s_at	NFKBIA		201105_at	LGALS1	200708_at	GOT2	202687_s_at	TNFSF10
201559_s_at	CLIC4	200827_at	PLOD1	205691_at	SYNGR3		200690_at	HSPA9	200752_s_at	CAPN1	217989_at	HSD17B11
201037_at	PFKP	200697_at	HK1	211828_s_at	TNIK		201128_s_at	ACLY	202787_s_at	MAPKAPK3	219436_s_at	EMCN
201137_s_at	HLA-DPB1	200665_s_at	SPARC	219574_at	MARCH1		200691_s_at	HSPA9	201481_s_at	PYGB	201842_s_at	EFEMP1
200953_s_at	CCND2	1598_g_at	GAS6	206374_at	DUSP8		201137_s_at	HLA-DPB1	202788_at	MAPKAPK3	201843_s_at	EFEMP1
200771_at	LAMC1	201041_s_at	DUSP1	52940_at	SIGIRR		200704_at	LITAF	201462_at	SCRN1	219732_at	PRG-3
200827_at	PLOD1	200904_at	HLA-E	205608_s_at	ANGPT1		201280_s_at	DAB2	201510_at	ELF3	202688_at	TNFSF10
1405_i_at	CCL5	200796_s_at	MCL1	200924_s_at	SLC3A2		200706_s_at	LITAF	202712_s_at	CKMT1B	216219_at	AQP6
200665_s_at	SPARC	201012_at	ANXA1	209283_at	CRYAB
200894_s_at	FKBP4	200883_at	UQCRC2	219686_at	STK32B
200690_at	HSPA9	200606_at	DSP	208146_s_at	CPVL
200612_s_at	AP2B1	200612_s_at	AP2B1	209496_at	RARRES2
200661_at	CTSA	200980_s_at	PDHA1	205549_at	PCP4
200883_at	UQCRC2	121_at	PAX8	218715_at	UTP6
200818_at	ATP5O	1007_s_at	DDR1	203934_at	KDR
200924_s_at	SLC3A2	200790_at	ODC1	213116_at	NEK3
200795_at	SPARCL1	200979_at	MAP3K15	210517_s_at	AKAP12
200691_s_at	HSPA9	200884_at	CKB	205765_at	CYP3A5
200914_x_at	KTN1	200708_at	GOT2	214234_s_at	CYP3A5
200925_at	COX6A1	200953_s_at	CCND2	213675_at	---
200766_at	CTSD	200988_s_at	PSME3	214329_x_at	TNFSF10
200793_s_at	ACO2	200752_s_at	CAPN1	205326_at	RAMP3
200606_at	DSP	202787_s_at	MAPKAPK3	202687_s_at	TNFSF10
200708_at	GOT2	203453_at	SCNN1A	204036_at	LPAR1
200704_at	LITAF	203954_x_at	CLDN3	217989_at	HSD17B11
200706_s_at	LITAF	201481_s_at	PYGB	212764_at	ZEB1
1487_at	ESRRA	204235_s_at	GULP1	220484_at	MCOLN3
200078_s_at	ATP6V0B	203726_s_at	LAMA3	219436_s_at	EMCN
200657_at	SLC25A5	203953_s_at	CLDN3	201842_s_at	EFEMP1
200979_at	MAP3K15	202788_at	MAPKAPK3	201843_s_at	EFEMP1
201535_at	UBL3	201462_at	SCRN1	37005_at	NBL1
200884_at	CKB	201510_at	ELF3	219732_at	PRG-3
201283_s_at	TRAK1	203851_at	IGFBP6	202688_at	TNFSF10
1598_g_at	GAS6	202712_s_at	CKMT1B	216219_at	AQP6
